# Supplementary material for: Digital Gene Expression Analysis of Microsporum canis Exposed to Berberine Chloride
Source: PLoS One. 2015 Apr 14;10(4):e0124265. doi: 10.1371/journal.pone.0124265 (PMC4397074; doi:10.1371/journal.pone.0124265)
Supplement: S1 Dataset — (XLSX) [file pone.0124265.s001.xlsx]

## Sheet: CvsX_pval0.05_GO_significant
GO Id	Function	GO_term	S gene number	TS gene number	B gene number	TB gene number	Pvalue of Fisher's Exact Test
GO:0006754	biological_process	ATP biosynthetic process	4	1890	6	8738	0.0224524
GO:0006364		rRNA processing	5	1890	9	8738	0.0270996
GO:0006970		response to osmotic stress	3	1890	4	8738	0.0338768
GO:0030007		cellular potassium ion homeostasis	3	1890	4	8738	0.0338768
GO:0006412		translation	7	1890	16	8738	0.0395263
GO:0009073		aromatic amino acid family biosynthetic process	2	1890	2	8738	0.0467648
GO:0007090		regulation of S phase of mitotic cell cycle	2	1890	2	8738	0.0467648
GO:0006574		valine catabolic process	2	1890	2	8738	0.0467648
GO:0006103		2-oxoglutarate metabolic process	2	1890	2	8738	0.0467648
GO:0016579		protein deubiquitination	2	1890	2	8738	0.0467648
GO:0005730	cellular_component	nucleolus	9	1890	17	8738	0.00449784
GO:0005792		microsome	3	1890	3	8738	0.0101067
GO:0000329		fungal-type vacuole membrane	7	1890	16	8738	0.0395263
GO:0032040		small-subunit processome	2	1890	2	8738	0.0467648
GO:0051082		unfolded protein binding	5	1890	6	8738	0.00231995
GO:0009055	molecular_function	electron carrier activity	6	1890	12	8738	0.0280307
GO:0005388		calcium-transporting ATPase activity	2	1890	2	8738	0.0467648
GO:0003849		3-deoxy-7-phosphoheptulonate synthase activity	2	1890	2	8738	0.0467648
GO:0015385		sodium:hydrogen antiporter activity	2	1890	2	8738	0.0467648
GO:0030515		snoRNA binding	2	1890	2	8738	0.0467648
GO:0015205		nucleobase transmembrane transporter activity	2	1890	2	8738	0.0467648
GO:0004843		ubiquitin-specific protease activity	2	1890	2	8738	0.0467648
GO:0004221		ubiquitin thiolesterase activity	2	1890	2	8738	0.0467648
