# Supplementary material for: Digital Gene Expression Analysis of Microsporum canis Exposed to Berberine Chloride
Source: PLoS One. 2015 Apr 14;10(4):e0124265. doi: 10.1371/journal.pone.0124265 (PMC4397074; doi:10.1371/journal.pone.0124265)
Supplement: S2 Dataset — (XLS) [file pone.0124265.s002.xls]

## Sheet: Table S1
Pathway Id	pathway description	S gene number	TS gene number	B gene number	TB gene number	Pvalue of Fisher's Exact Test
100	Steroid biosynthesis	3	1890	3	8738	0.0101067
140	Steroid hormone biosynthesis	3	1890	3	8738	0.0101067
5012	Parkinson's disease	5	1890	8	8738	0.0146239
623	2,4-Dichlorobenzoate degradation	5	1890	8	8738	0.0146239
960	Tropane, piperidine and pyridine alkaloid biosynthesis	6	1890	11	8738	0.0170979
950	Isoquinoline alkaloid biosynthesis	2	1890	2	8738	0.0467648
